# Supplementary material for: Improving access to medicines for non-communicable diseases in rural primary care: results from a quasi-randomized cluster trial in a district in South India
Source: BMC Health Serv Res. 2021 Aug 4;21:770. doi: 10.1186/s12913-021-06800-x (PMC8336076; doi:10.1186/s12913-021-06800-x)
Supplement: Supplementary file 3 — Additional file 3:. Table 1: Sociodemographic characteristics of people with diabetes and hypertension across study arms. Description of data: Comparison of sociodemographic characteristics of people with diabetes and hypertension between study arms [file 12913_2021_6800_MOESM3_ESM.xlsx]

## Sheet: SES Diff
Table 1: Socio-demographic characteristics of people with diabetes and hypertension across study arms*
	Base line						End line
Gender	Intervention A		Intervention B		Control		Intervention A		Intervention B		Control
	N	% [95% Conf. Interval]	N	% [95% Conf. Interval]	N	% [95% Conf. Interval]	N	% [95% Conf. Interval]	N	% [95% Conf. Interval]	N	% [95% Conf. Interval]
Male	205	50.7 [45.8 55.6]	198	49.9 [44.9 54.7]	164	46.5 [41.3 51.7]	244	54.6 [49.9 59.2]	199	48.2 [43.4 53.1]	193	49.2 [44.3 54.2]
Female	199	49.3 [44.3 54.1]	199	50.1 [45.2 55.0]	189	53.5 [48.3 58.7]	203	45.4 [40.1 50.1]	214	51.8 [46.9 56.6]	199	50.8 [45.8 55.7]
N	404		397		353		447		413		392
Age group
Less than 39 years	15	3.7 [2.3 6.1]	16	4 [2.5 6.5]	21	5.9 [3.9 8.9]	23	5.1 [3.4 7.6]	30	7.3 [5.1 10.2]	18	4.6 [2.9 7.1]
40 to 55 years	107	26.5 [22.4 31.1]	105	26.4 [22.3 31.0]	75	21.2 [17.3 25.8]	102	22.8[19.1 26.9]	104	25.2 [ 21.2 29.6]	95	24.2[20.2 28.7]
Above 55 years	282	69.8[ 65.1 74.1]	276	69.5 [64.7 73.8]	257	72.8 [67.8 77.2]	322	72[67.7 76]	279	67.6 [ 62.8 71.9]	279	71.2[66.4 75.4]
N	404		397		353		447		413		392
Mean/SD	59.7(12.1)		59.7(11.8)		59.7(12.2)		59.9(12.6)		58.7(12.5)		59.5(11.8)
Education
No formal schooling	184	45.5[40.7 50.4]	180	45.3[40.5 50.3]	148	41.9[36.8 47.2]	187	41.8[37.3 46.5]	171	41.4[36.7 46.2]	179	45.7[40.7 50.6]
Upto 5th standard	44	10.9[8.2 14.3]	38	9.6[7 12.9]	38	10.8[7.9 14.5]	31	6.9[4.9 9.7]	39	9.4[6.9 12.7]	35	8.9[6.5 12.2]
Upto 10th standard	63	15.6[12.3 19.5]	69	17.4[13.9 21.4]	67	19[15.2 23.4]	95	21.3[17.6 25.3]	77	18.6[15.1 22.7]	74	18.9[15.3 23]
Above 10th standard	113	28[23.7 32.5]	109	27.5[23.3 32.1]	98	27.8[23.3 32.7]	134	30[25.9 34.4]	123	29.8[25.5 34.3]	101	25.8[21.6 30.3]
Not applicable	0	0	1	0.3[0.35 1.7]	2	0.6[0.2 2.3]	0	0	3	0.7[0.2 2.2]	3	0.8[0.24 2.3]
N	404		397		353		447		413		392
Ocupation
Employed	79	19.6[15.9 23.7]	73	18.4[14.8 22.5]	72	20.4[16.4 24.9]	62	13.9[10.9 17.4]	61	14.8[11.6 18.5]	42	10.7[8 14.1]
Self employed	21	5.2[3.4 7.8]	22	5.5[3.6 8.2 ]	18	5.1[3.2 7.9]	25	5.6[3.8 8.1]	25	6.1[4.1 8.8]	26	6.6[4.5 9.5]
Un paid worker	83	20.5[16.8 24.7]	96	24.2[20.2 28.6]	66	18.7[14.9 23.1]	162	36.2[31.8 40.8]	121	29.3[25.1 33.9]	149	38[33.3 42.9]
Retired	111	27.5[23.3 32.0]	101	25.4[21.3 29.9]	112	31.7[27 36.7]	129	28.9[24.8 33.2]	108	26.2[22.1 30.6]	81	20.7[16.9 24.9]
Unemployed	110	27.2[23 31.7]	105	26.4[22.3 31]	85	24.1[19.8 28.8]	69	15.4[12.3 19.1]	98	23.7[19.8 28.0]	94	24[19.9 28.4]
N	404		397		353		447		413		392
Marital status
Married	307	76[71.5 79.9]	291	73.3[68.7 77.4]	266	75.4[70.5 79.5]	344	77[72.8 80.6]	317	76.8[72.4 80.5]	297	75.8[71.2 79.7]
Divorced/Seperated/Widowed	92	22.8[18.9 27.1]	99	24.9[20.9 29.4]	85	24.1[19.8 28.8]	97	21.7[18.1 25.7]	91	22[18.2 26.3]	93	23.7[19.7 28.2]
Never Married	3	0.7[0.2 2.2]	5	1.3[0.5 3]	2	0.6[0.1 2.2]	4	0.9[0.3 2.3]	3	0.7[0.2 2.2]	2	0.5[0.12 2]
Not applicable(18 or below age)	2	0.5[0.12 1.9]	2	0.5[0.12 2]	0	0	2	0.4[0.1 1.7]	2	0.5[0.1 1.9]	0	0
N	404		397		353		447		413		392
Disease condition
Diabetes	141	34.9[30.3 39.7]	126	31.7[27.3 36.5]	130	36.8[31.9 42]	160	35.8[31.4 40.3]	127	30.8[26.4 35.3]	131	33.4[28.9 38.2]
Hypertensive	178	44.1[39.2 48.9]	179	45.1[40.2 50.0]	132	37.4[32.4 42.5]	177	39.6[35.1 44.2]	180	43.6[38.8 48.4]	150	38.3[33.5 43.1]
Both	85	21[17.3 25.3]	92	23.2[19.2 27.6]	91	25.8[21.4 30.6]	110	24.6[20.8 28.8]	106	25.7[21.6 30.1]	111	28.3[24.1 33]
N	404		397		353		447		413		392
Monthly income	Base line			End line
Household monthly income	Intervention A	Intervention B	Control	Intervention A	Intervention B	Control
Mean	4320.9	5167.92	4208.35	7562	8228	8588
Median	3000	4000	3000	6000	7000	7000
[95% Conf. Interval]	(3725 4916)	(4509 5826)	(3750 4665)	(7115 8009)	(7629 8826)	(7328 9849)
* The difference between the control and the intervention group of patients was not statistically significant (at p<0.05) when assessed using comparative statistics: t-test and chi-square for comparing means and proportions, respectively. These patients were common to both baseline and follow up survey. INR: Indian rupees. *significant at p<0.05.
